# Supplementary material for: The Lübeck Medication Satisfaction Questionnaire—A Novel Measurement Tool for Therapy Satisfaction
Source: J Pers Med. 2023 Mar 10;13(3):505. doi: 10.3390/jpm13030505 (PMC10058402; doi:10.3390/jpm13030505)
Supplement: Supplementary file 1 [file jpm-13-00505-s001.zip]

Archive with 1 entries (1 files):
- jpm-2197240-supplementary.pdf
